# Supplementary material for: FuturePall: Forecasting the specialized inpatient palliative care in Germany based on demographic trends and utilization rates
Source: BMC Palliat Care. 2026 Jun 15;25:172. doi: 10.1186/s12904-026-02130-z (PMC13267715; doi:10.1186/s12904-026-02130-z)
Supplement: Supplementary file 1 — Supplementary Material 1. [file 12904_2026_2130_MOESM1_ESM.xlsx]

## Sheet: suppl. Table 1
	Germany	Baden-Württemberg	Bavaria	Berlin	Brandenburg	Bremen	Hamburg	Hesse	Mecklenburg-Western Pomerania	Lower Saxony	North Rhine-Westphalia	Rhineland-Palatinate	Saarland	Saxony	Saxony-Anhalt	Schleswig-Holstein	Thuringia
	2021
Residents aged ≥18 years	69373865	9222367	10977416	3059849	2129625	562920	1538065	5226259	1363715	6676314	14883859	3428903	834680	3394211	1844535	2446209	1784938
hospital cases of patients aged ≥18 years	15291956	1.9915e+06	2.3684e+06	640509	497508	121814	317511	1.13326e+06	318450	1.4835e+06	3.25498e+06	759156	190160	801783	439246	553620	420563
OPS - SIPC cases	108645	13942.3	16684.8	4290.4	3685.41	843.086	2103.99	8008.31	2353.37	10631.7	23025.4	5448.07	1382.27	5827.31	3278.4	4011.05	3129.5
OPS - SIPC cases / 100,000 residents	156.608	151.179	151.992	140.216	173.054	149.77	136.795	153.232	172.57	159.246	154.7	158.887	165.605	171.684	177.736	163.97	175.328
OPS - SIPC cases / 100,000 hospital cases	710.472	700.089	704.477	669.841	740.774	692.11	662.652	706.661	739.007	716.667	707.389	717.648	726.898	726.794	746.369	724.514	744.122
	2035
Residents aged ≥18 years	68983988	8882968	11190440	3249271	2066080	580289	1595000	5315654	1318326	6745334	15004411	3268226	775100	3319980	1619315	2419594	1634000
hospital cases of patients aged ≥18 years	1.61275e+07	2.11575e+06	2.53951e+06	674457	503230	127240	337694	1.21163e+06	337022	1.62906e+06	3.45446e+06	795269	190725	809076	414971	571829	415541
OPS - SIPC cases	119923	15908.9	18740	4650	3942	909.023	2380	8996.4	2571	12173	25603.9	6001.68	1449.87	5951.75	3162	4327	3156
OPS - SIPC cases / 100,000 residents	173.841	179.095	167.464	143.109	190.796	156.65	149.216	169.244	195.02	180.465	170.643	183.637	187.056	179.271	195.268	178.832	193.146
OPS - SIPC cases / 100,000 hospital cases	743.593	751.928	737.937	689.444	783.34	714.418	704.779	742.501	762.858	747.241	741.183	754.672	760.187	735.623	761.981	756.695	759.492
